# Supplementary material for: Transcriptome Analysis of Particulate Matter 2.5-Induced Abnormal Effects on Human Sebocytes
Source: Int J Mol Sci. 2022 Sep 29;23(19):11534. doi: 10.3390/ijms231911534 (PMC9570376; doi:10.3390/ijms231911534)
Supplement: Supplementary file 1 [file ijms-23-11534-s001.zip]

Archive with 1 entries (1 files):
- ijms-1864572-supplementary.pdf
